# Supplementary material for: Metformin Potentiates the Anticancer Effect of Everolimus on Cervical Cancer In Vitro and In Vivo
Source: Cancers (Basel). 2021 Sep 14;13(18):4612. doi: 10.3390/cancers13184612 (PMC8468269; doi:10.3390/cancers13184612)
Supplement: Supplementary file 1 [file cancers-13-04612-s001.zip]

Archive with 1 entries (1 files):
- cancers-1372821-supplementary.pdf
